# Supplementary material for: Prenylcysteine Oxidase 1 Is a Key Regulator of Adipogenesis
Source: Antioxidants (Basel). 2023 Feb 21;12(3):542. doi: 10.3390/antiox12030542 (PMC10045348; doi:10.3390/antiox12030542)
Supplement: Supplementary file 1 [file antioxidants-12-00542-s001.zip › Table S3.xlsx]

## Sheet: table S1
Supplementary Table S3. List of eEnriched GO terms in the biological process category considering all the proteins modulated by Pcyox1 silencing.
#term ID	term description	observed gene count	background gene count	strength	false discovery rate	matching proteins in your network (labels)
GO:0044281	Small molecule metabolic process	30	1450	1.01	7.59e-21	Lipe,Ogdh,Etfb,Cs,Mdh2,Echdc1,Gpd1,Ak3,Echs1,Fh1,Cat,Ivd,Fabp4,Car3,Aldh2,Hibadh,Pcyox1,Ldhb,Ces1f,Dlat,Etfa,Pcx,Marc2,Acadm,Aldh6a1,Aco1,Atp5d,Hadha,Tpi1,Cd36
GO:0055114	Oxidation-reduction process	26	917	1.14	1.26e-20	Ogdh,Etfb,Cs,Mdh2,Echdc1,Gpd1,Echs1,Uqcrc1,Fh1,Cat,Ivd,Aldh2,Hibadh,Pcyox1,Ldhb,Uqcrc2,Dlat,Etfa,Marc2,Acadm,mt-Co2,Aldh6a1,Aco1,Atp5d,Hadha,Cd36
GO:0043436	Oxoacid metabolic process	24	800	1.17	2.92e-19	Lipe,Ogdh,Etfb,Cs,Mdh2,Echdc1,Echs1,Fh1,Ivd,Fabp4,Hibadh,Pcyox1,Ldhb,Ces1f,Dlat,Etfa,Pcx,Marc2,Acadm,Aldh6a1,Aco1,Hadha,Tpi1,Cd36
GO:0019752	Carboxylic acid metabolic process	23	754	1.17	1.35e-18	Lipe,Ogdh,Etfb,Cs,Mdh2,Echdc1,Echs1,Fh1,Ivd,Fabp4,Hibadh,Pcyox1,Ldhb,Ces1f,Dlat,Etfa,Pcx,Acadm,Aldh6a1,Aco1,Hadha,Tpi1,Cd36
GO:0006091	Generation of precursor metabolites and energy	15	319	1.36	1.77e-13	Ogdh,Etfb,Cs,Mdh2,Gpd1,Uqcrc1,Fh1,Cat,Dlat,Etfa,Acadm,mt-Co2,Aco1,Atp5d,Tpi1
GO:0032787	Monocarboxylic acid metabolic process	16	461	1.23	1.16e-12	Lipe,Ogdh,Etfb,Echdc1,Echs1,Ivd,Fabp4,Ldhb,Ces1f,Dlat,Etfa,Pcx,Acadm,Hadha,Tpi1,Cd36
GO:0044282	Small molecule catabolic process	14	318	1.33	4.03e-12	Lipe,Etfb,Echdc1,Echs1,Ivd,Aldh2,Hibadh,Pcyox1,Ces1f,Etfa,Acadm,Aldh6a1,Hadha,Tpi1
GO:0045333	Cellular respiration	11	133	1.61	7.36e-12	Ogdh,Cs,Mdh2,Gpd1,Uqcrc1,Fh1,Cat,Dlat,mt-Co2,Aco1,Atp5d
GO:0015980	Energy derivation by oxidation of organic compounds	12	191	1.49	7.42e-12	Ogdh,Cs,Mdh2,Gpd1,Uqcrc1,Fh1,Cat,Dlat,Acadm,mt-Co2,Aco1,Atp5d
GO:0046395	Carboxylic acid catabolic process	12	206	1.46	1.59e-11	Lipe,Etfb,Echdc1,Echs1,Ivd,Hibadh,Pcyox1,Ces1f,Etfa,Acadm,Aldh6a1,Hadha
GO:0009062	Fatty acid catabolic process	9	79	1.75	1.3e-10	Lipe,Etfb,Echdc1,Echs1,Ivd,Ces1f,Etfa,Acadm,Hadha
GO:0044237	Cellular metabolic process	37	6445	0.45	2.51e-10	Lipe,Ogdh,Etfb,Cs,Cav1,Mdh2,Echdc1,Gpd1,Ak3,Echs1,Uqcrc1,Fh1,Agpat2,Cat,Ivd,Fabp4,Car3,Aldh2,Hibadh,Pcyox1,Ldhb,Uqcrc2,Ces1f,Dlat,Etfa,Ptrf,Pcx,Marc2,Acadm,mt-Co2,Aldh6a1,Aco1,Atp5d,Dbi,Hadha,Tpi1,Cd36
GO:0006629	Lipid metabolic process	18	1032	0.93	5.79e-10	Lipe,Etfb,Cav1,Echdc1,Gpd1,Echs1,Agpat2,Cat,Ivd,Fabp4,Plin1,Ces1f,Etfa,Pcx,Acadm,Dbi,Hadha,Cd36
GO:0008152	Metabolic process	38	7331	0.4	1.59e-09	Lipe,Ogdh,Etfb,Cs,Cav1,Mdh2,Echdc1,Gpd1,Ak3,Echs1,Uqcrc1,Fh1,Agpat2,Cat,Ivd,Fabp4,Car3,Aldh2,Hibadh,Pcyox1,Ldhb,Plin1,Uqcrc2,Ces1f,Dlat,Etfa,Ptrf,Pcx,Marc2,Acadm,mt-Co2,Aldh6a1,Aco1,Atp5d,Dbi,Hadha,Tpi1,Cd36
GO:0044255	Cellular lipid metabolic process	16	797	0.99	1.67e-09	Lipe,Etfb,Cav1,Echdc1,Gpd1,Echs1,Agpat2,Cat,Ivd,Fabp4,Ces1f,Etfa,Acadm,Dbi,Hadha,Cd36
GO:0009060	Aerobic respiration	8	69	1.75	1.97e-09	Ogdh,Cs,Mdh2,Fh1,Cat,Dlat,Aco1,Atp5d
GO:0019395	Fatty acid oxidation	8	77	1.71	4.24e-09	Etfb,Echdc1,Echs1,Ivd,Etfa,Acadm,Hadha,Cd36
GO:0006631	Fatty acid metabolic process	11	310	1.24	1.97e-08	Lipe,Etfb,Echdc1,Echs1,Ivd,Fabp4,Ces1f,Etfa,Acadm,Hadha,Cd36
GO:0006635	Fatty acid beta-oxidation	7	54	1.8	2.01e-08	Etfb,Echdc1,Echs1,Ivd,Etfa,Acadm,Hadha
GO:0006099	Tricarboxylic acid cycle	6	29	2.01	4.21e-08	Ogdh,Cs,Mdh2,Fh1,Dlat,Aco1
GO:0016042	Lipid catabolic process	10	260	1.28	6.83e-08	Lipe,Etfb,Echdc1,Echs1,Ivd,Plin1,Ces1f,Etfa,Acadm,Hadha
GO:0071704	Organic substance metabolic process	35	6824	0.4	6.83e-08	Lipe,Ogdh,Etfb,Cs,Cav1,Mdh2,Echdc1,Gpd1,Ak3,Echs1,Fh1,Agpat2,Cat,Ivd,Fabp4,Aldh2,Hibadh,Pcyox1,Ldhb,Plin1,Uqcrc2,Ces1f,Dlat,Etfa,Ptrf,Pcx,Marc2,Acadm,Aldh6a1,Aco1,Atp5d,Dbi,Hadha,Tpi1,Cd36
GO:0044238	Primary metabolic process	33	6369	0.4	4.31e-07	Lipe,Ogdh,Etfb,Cs,Cav1,Mdh2,Echdc1,Gpd1,Ak3,Echs1,Fh1,Agpat2,Cat,Ivd,Fabp4,Hibadh,Pcyox1,Ldhb,Plin1,Uqcrc2,Ces1f,Dlat,Etfa,Ptrf,Pcx,Acadm,Aldh6a1,Aco1,Atp5d,Dbi,Hadha,Tpi1,Cd36
GO:1901575	Organic substance catabolic process	17	1425	0.77	5.48e-07	Lipe,Ogdh,Etfb,Echdc1,Gpd1,Echs1,Ivd,Aldh2,Hibadh,Pcyox1,Plin1,Ces1f,Etfa,Acadm,Aldh6a1,Hadha,Tpi1
GO:0009056	Catabolic process	18	1680	0.72	7.92e-07	Lipe,Ogdh,Etfb,Echdc1,Gpd1,Echs1,Cat,Ivd,Aldh2,Hibadh,Pcyox1,Plin1,Ces1f,Etfa,Acadm,Aldh6a1,Hadha,Tpi1
GO:0033539	Fatty acid beta-oxidation using acyl-coa dehydrogenase	4	10	2.29	5.97e-06	Etfb,Ivd,Etfa,Acadm
GO:0005975	Carbohydrate metabolic process	9	398	1.04	4.31e-05	Ogdh,Cs,Mdh2,Gpd1,Ldhb,Dlat,Pcx,Acadm,Tpi1
GO:0046486	Glycerolipid metabolic process	8	297	1.12	6.31e-05	Lipe,Cav1,Gpd1,Agpat2,Cat,Dbi,Hadha,Cd36
GO:0006090	Pyruvate metabolic process	5	63	1.59	9.73e-05	Ogdh,Ldhb,Dlat,Pcx,Tpi1
GO:0006641	Triglyceride metabolic process	5	63	1.59	9.73e-05	Lipe,Cav1,Cat,Dbi,Cd36
GO:0009987	Cellular process	42	13330	0.19	0.00023	Lipe,Ogdh,Etfb,Cs,Cav1,Slc25a11,Mdh2,Echdc1,Gpd1,Ak3,Echs1,Uqcrc1,Fh1,Agpat2,Cat,Ivd,Fabp4,Car3,Aldh2,Hibadh,Pcyox1,Ldhb,Uqcrc2,Ces1f,Dlat,Etfa,Fbln2,Sdpr,Ptrf,Pcx,Marc2,Col12a1,Acadm,mt-Co2,Aldh6a1,Ehd2,Aco1,Atp5d,Dbi,Hadha,Tpi1,Cd36
GO:0044248	Cellular catabolic process	14	1445	0.68	0.00023	Lipe,Etfb,Echdc1,Echs1,Cat,Ivd,Hibadh,Pcyox1,Ces1f,Etfa,Acadm,Aldh6a1,Hadha,Tpi1
GO:0043648	Dicarboxylic acid metabolic process	5	89	1.44	0.00044	Ogdh,Cs,Mdh2,Fh1,Pcx
GO:0046034	ATP metabolic process	6	172	1.23	0.00049	Ogdh,Ak3,Uqcrc1,mt-Co2,Atp5d,Tpi1
GO:0019637	Organophosphate metabolic process	10	724	0.83	0.00051	Ogdh,Cs,Gpd1,Ak3,Agpat2,Dlat,Atp5d,Dbi,Hadha,Tpi1
GO:0006107	Oxaloacetate metabolic process	3	11	2.13	0.00083	Cs,Mdh2,Pcx
GO:0022900	Electron transport chain	5	122	1.3	0.0017	Etfb,Gpd1,Uqcrc1,Etfa,mt-Co2
GO:0009083	Branched-chain amino acid catabolic process	3	17	1.94	0.0025	Ivd,Hibadh,Aldh6a1
GO:0009150	Purine ribonucleotide metabolic process	6	265	1.05	0.0047	Ogdh,Cs,Ak3,Dlat,Atp5d,Tpi1
GO:0006094	Gluconeogenesis	3	26	1.75	0.0069	Gpd1,Pcx,Tpi1
GO:0006734	NADH metabolic process	3	27	1.74	0.0075	Ogdh,Mdh2,Gpd1
GO:0055086	Nucleobase-containing small molecule metabolic process	7	440	0.89	0.0075	Ogdh,Cs,Ak3,Dlat,Aldh6a1,Atp5d,Tpi1
GO:0006796	Phosphate-containing compound metabolic process	13	1776	0.55	0.0088	Ogdh,Cs,Gpd1,Ak3,Uqcrc1,Agpat2,Car3,Dlat,mt-Co2,Atp5d,Dbi,Hadha,Tpi1
GO:0006006	Glucose metabolic process	4	96	1.31	0.0113	Gpd1,Dlat,Pcx,Tpi1
GO:0009063	Cellular amino acid catabolic process	4	96	1.31	0.0113	Ivd,Hibadh,Pcyox1,Aldh6a1
GO:0120162	Positive regulation of cold-induced thermogenesis	4	97	1.31	0.0114	Cav1,Fh1,Fabp4,Cd36
GO:0006363	Termination of rna polymerase i transcription	2	4	2.39	0.0126	Lipe,Ptrf
GO:0006574	Valine catabolic process	2	4	2.39	0.0126	Hibadh,Aldh6a1
GO:0016051	Carbohydrate biosynthetic process	4	101	1.29	0.0126	Gpd1,Pcx,Acadm,Tpi1
GO:0006101	Citrate metabolic process	2	5	2.29	0.0165	Cs,Aco1
GO:0062012	Regulation of small molecule metabolic process	6	360	0.91	0.018	Cav1,Gpd1,Fh1,Acadm,mt-Co2,Dbi
GO:0046031	ADP metabolic process	3	46	1.5	0.0247	Ogdh,Ak3,Tpi1
GO:0006108	Malate metabolic process	2	8	2.09	0.0319	Mdh2,Fh1
GO:1901615	Organic hydroxy compound metabolic process	6	420	0.85	0.0373	Lipe,Gpd1,Cat,Aldh2,Ldhb,Tpi1
